# Supplementary material for: Isolation of the Lanostane Triterpenes Pholiols L–S from Pholiota populnea and Evaluation of Their Antiproliferative and Cytotoxic Activities
Source: Pharmaceuticals (Basel). 2023 Jan 10;16(1):104. doi: 10.3390/ph16010104 (PMC9862111; doi:10.3390/ph16010104)
Supplement: Supplementary file 1 [file pharmaceuticals-16-00104-s001.zip]

Archive with 1 entries (1 files):
- pharmaceuticals-2147556-supplementary.pdf
